# Supplementary material for: Enrichment of Non-B-Form DNA at D. melanogaster Centromeres
Source: Genome Biol Evol. 2022 Apr 20;14(5):evac054. doi: 10.1093/gbe/evac054 (PMC9070824; doi:10.1093/gbe/evac054)
Supplement: evac054_Supplementary_Data [file evac054_supplementary_data.zip]

Archive with 6 entries (6 files):
- Fig. S1 - Individual Distributions of Non-B-DNA at all Centromeres.png
- Fig. S2- Cumulative SIST.png
- Fig. S3- Cumulative GQuad.png
- Supplemental Information Legends_211229.docx
- TableS1_gQuad_all_repeats_averages_ranked.xlsx
- TableS2_rank_non_b_with_gquad.xlsx
